# Supplementary material for: SERR Spectroelectrochemistry as a Guide for Rational Design of DyP-Based Bioelectronics Devices
Source: Int J Mol Sci. 2021 Jul 27;22(15):7998. doi: 10.3390/ijms22157998 (PMC8348443; doi:10.3390/ijms22157998)
Supplement: Supplementary file 1 [file ijms-22-07998-s001.zip]

Archive with 1 entries (1 files):
- ijms-1296564-supplementary.pdf
